# Supplementary material for: Label-Free Electrochemical Dopamine Biosensor Based on Electrospun Nanofibers of Polyaniline/Carbon Nanotube Composites
Source: Biosensors (Basel). 2024 Jul 18;14(7):349. doi: 10.3390/bios14070349 (PMC11275224; doi:10.3390/bios14070349)
Supplement: Supplementary file 1 [file biosensors-14-00349-s001.zip]

Archive with 1 entries (1 files):
- biosensors-3059270-supplementary.pdf
